# Supplementary material for: Dual-Energy Computed Tomography Collagen Density Mapping of the Cranio-Cervical Ligaments—A Retrospective Feasibility Study
Source: Diagnostics (Basel). 2022 Nov 27;12(12):2966. doi: 10.3390/diagnostics12122966 (PMC9776840; doi:10.3390/diagnostics12122966)
Supplement: Supplementary file 1 [file diagnostics-12-02966-s001.zip]

Archive with 2 entries (2 files):
- Supplement Figure S1.tif
- Supplementary Table S1.pdf
